# Supplementary material for: Distinct Clinical and Prognostic Features of Myelodysplastic Syndrome in Patients from the Middle East, North Africa, and Beyond: A Systemic Review
Source: J Clin Med. 2023 Apr 12;12(8):2832. doi: 10.3390/jcm12082832 (PMC10143809; doi:10.3390/jcm12082832)
Supplement: Supplementary file 1 [file jcm-12-02832-s001.zip]

Archive with 1 entries (1 files):
- jcm-2266660-supplementary.pdf
